# Supplementary material for: Performance of infectious diseases specialists, hospitalists, and other internal medicine physicians in antimicrobial case-based scenarios: Potential impact of antimicrobial stewardship programs at 16 Veterans’ Affairs medical centers
Source: Infect Control Hosp Epidemiol. 2022 May 4;44(3):400–5. doi: 10.1017/ice.2022.100 (PMC10015262; doi:10.1017/ice.2022.100)
Supplement: Supplementary file 1 [file S0899823X22001003sup.zip]

Archive with 2 entries (2 files):
- S0899823X22001003sup001.docx
- S0899823X22001003sup002.docx
